# Supplementary material for: Direct Electron Transfer of Glucose Oxidase on Pre-Anodized Paper/Carbon Electrodes Modified through Zero-Length Cross-Linkers for Glucose Biosensors
Source: Biosensors (Basel). 2023 May 22;13(5):566. doi: 10.3390/bios13050566 (PMC10216203; doi:10.3390/bios13050566)
Supplement: Supplementary file 1 [file biosensors-13-00566-s001.zip]

Archive with 1 entries (1 files):
- biosensors-2289993-supplementary.pdf
